# Supplementary material for: Characterization of Fatty Acids, Polysaccharides, Amino Acids, and Minerals in Marine Macroalga Chaetomorpha crassa and Evaluation of Their Potentials in Skin Cosmetics
Source: Molecules. 2021 Dec 11;26(24):7515. doi: 10.3390/molecules26247515 (PMC8706032; doi:10.3390/molecules26247515)
Supplement: Supplementary file 1 [file molecules-26-07515-s001.zip]

Archive with 1 entries (1 files):
- molecules-1454126-si.pdf
